# Supplementary material for: ﻿A survey of scale insects (Hemiptera, Coccoidea) on avocados, olives, and grapes in the Peruvian region of Arequipa
Source: Zookeys. 2025 Oct 28;1257:91–125. doi: 10.3897/zookeys.1257.163722 (PMC12587173; doi:10.3897/zookeys.1257.163722)
Supplement: XML Treatment for Ceroplastes sinensis [file zookeys.1257.163722-treatment3.xml]

<!DOCTYPE tp:taxon-treatment
  PUBLIC "-//TaxonX//DTD Taxonomic Treatment Publishing DTD v0 20100105//EN" "tax-treatment-NSO.dtd">
<tp:taxon-treatment xmlns:tp="http://www.plazi.org/taxpub"><tp:treatment-meta><kwd-group><label>Taxon classification</label><kwd>
                  <named-content content-type="kingdom">Animalia</named-content>
                </kwd><kwd>
                  <named-content content-type="order">Hemiptera</named-content>
                </kwd><kwd>
                  <named-content content-type="family">Coccidae</named-content>
                </kwd></kwd-group><mixed-citation publication-type="journal"><person-group><name><surname>Beltran-Moreno</surname><given-names>Maholy</given-names></name><name><surname>Llacctas</surname><given-names>Anali</given-names></name><name><surname>Huanca</surname><given-names>Javier</given-names></name><name><surname>Evans</surname><given-names>Gregory</given-names></name></person-group><article-title>﻿A survey of scale insects (<tp:taxon-name><tp:taxon-name-part taxon-name-part-type="order">Hemiptera</tp:taxon-name-part></tp:taxon-name>, <tp:taxon-name><tp:taxon-name-part taxon-name-part-type="superfamily">Coccoidea</tp:taxon-name-part></tp:taxon-name>) on avocados, olives, and grapes in the Peruvian region of Arequipa</article-title><source>Zookeys</source><day>28</day><month>10</month><year>2025</year><volume>1257</volume><fpage>91</fpage><lpage>125</lpage><pub-id pub-id-type="doi">10.3897/zookeys.1257.163722</pub-id></mixed-citation></tp:treatment-meta><tp:nomenclature><label>﻿</label><tp:taxon-name><object-id xmlns:xlink="http://www.w3.org/1999/xlink" content-type="arpha" xlink:type="simple">B727B9CC-533F-5F28-B1C7-B59AD859C7EE</object-id>
                <tp:taxon-name-part taxon-name-part-type="genus" reg="Ceroplastes">Ceroplastes</tp:taxon-name-part>
                <tp:taxon-name-part taxon-name-part-type="species" reg="sinensis">sinensis</tp:taxon-name-part>
              </tp:taxon-name><tp:taxon-authority>Del Guercio, 1900</tp:taxon-authority><xref ref-type="supplementary-material" rid="S1">Suppl. material 1: fig. S2E, F</xref></tp:nomenclature><tp:treatment-sec sec-type="distribution" id="SECID0EW3BI"><title>Distribution.</title><p>Peru: Camana.</p></tp:treatment-sec><tp:treatment-sec sec-type="material" id="SECID0E23BI"><title>Examined material.</title><p>• 1 adult female, ex <italic><tp:taxon-name><tp:taxon-name-part taxon-name-part-type="genus" reg="Vitis">Vitis</tp:taxon-name-part> <tp:taxon-name-part taxon-name-part-type="species" reg="vinifera">vinifera</tp:taxon-name-part></tp:taxon-name></italic>, Camana (Camana), 28/02/2020, A Llacctas.</p></tp:treatment-sec><tp:treatment-sec sec-type="remarks" id="SECID0EM4BI"><title>Remarks.</title><p>This is the first record of this species in Peru. It was found on grapes in Arequipa and has also been found on avocados in the Canary Islands of Spain (<xref ref-type="bibr" rid="B17">Carnero and Perez 1986</xref>) and Australia (<xref ref-type="bibr" rid="B72">Qin and Gullan 1994</xref>).</p></tp:treatment-sec><tp:treatment-sec><!--Section generated to contain objects referenced in tp:taxon-treatment.--><supplementary-material xmlns:xlink="http://www.w3.org/1999/xlink" id="S1" position="float" orientation="portrait" xlink:type="simple"><object-id content-type="doi" xlink:type="simple">10.3897/zookeys.1257.163722.suppl1</object-id><object-id content-type="arpha" xlink:type="simple">4F9A28D9-FE89-5048-8CED-CE64030A1043</object-id><label>Supplementary material 1</label><caption><p>Additional information</p></caption><statement content-type="dataType"><label>Data type</label><p>pdf</p></statement><statement content-type="notes"><label>Explanation note</label><p><bold>fig. S1</bold> Map of the Arequipa region with the eight provinces. <bold>fig. S2</bold> Microphotography of <italic><tp:taxon-name><tp:taxon-name-part taxon-name-part-type="genus" reg="Ceroplastes">Ceroplastes</tp:taxon-name-part> <tp:taxon-name-part taxon-name-part-type="species" reg="floridensis">floridensis</tp:taxon-name-part></tp:taxon-name></italic>. <bold>fig. S3</bold> Microphotography of <italic><tp:taxon-name><tp:taxon-name-part taxon-name-part-type="genus" reg="Coccus">Coccus</tp:taxon-name-part> <tp:taxon-name-part taxon-name-part-type="species" reg="hesperidum">hesperidum</tp:taxon-name-part></tp:taxon-name></italic>. <bold>fig. S4</bold> Microphotography of <italic><tp:taxon-name><tp:taxon-name-part taxon-name-part-type="genus" reg="Kilifia">Kilifia</tp:taxon-name-part> <tp:taxon-name-part taxon-name-part-type="species" reg="acuminata">acuminata</tp:taxon-name-part></tp:taxon-name></italic>. <bold>fig. S5</bold> Microphotography of <italic><tp:taxon-name><tp:taxon-name-part taxon-name-part-type="genus" reg="Saissetia">Saissetia</tp:taxon-name-part> <tp:taxon-name-part taxon-name-part-type="species" reg="coffeae">coffeae</tp:taxon-name-part></tp:taxon-name></italic>. <bold>fig. S6</bold> Microphotography of <italic><tp:taxon-name><tp:taxon-name-part taxon-name-part-type="genus" reg="Aspidiotus">Aspidiotus</tp:taxon-name-part> <tp:taxon-name-part taxon-name-part-type="species" reg="nerii">nerii</tp:taxon-name-part></tp:taxon-name></italic>. <bold>fig. S7</bold> Microphotography of <italic><tp:taxon-name><tp:taxon-name-part taxon-name-part-type="genus" reg="Hemiberlesia">Hemiberlesia</tp:taxon-name-part> <tp:taxon-name-part taxon-name-part-type="species" reg="cyanophylli">cyanophylli</tp:taxon-name-part></tp:taxon-name></italic>. <bold>fig. S8</bold> Microphotography of <italic><tp:taxon-name><tp:taxon-name-part taxon-name-part-type="genus" reg="Melanaspis">Melanaspis</tp:taxon-name-part></tp:taxon-name></italic> sp. <bold>fig. S9</bold> Microphotography of <italic><tp:taxon-name><tp:taxon-name-part taxon-name-part-type="genus" reg="Pinnaspis">Pinnaspis</tp:taxon-name-part> <tp:taxon-name-part taxon-name-part-type="species" reg="aspidistrae">aspidistrae</tp:taxon-name-part></tp:taxon-name></italic>. <bold>fig. S10</bold> Microphotography of <italic><tp:taxon-name><tp:taxon-name-part taxon-name-part-type="genus" reg="Pseudischnaspis">Pseudischnaspis</tp:taxon-name-part> <tp:taxon-name-part taxon-name-part-type="species" reg="bowreyi">bowreyi</tp:taxon-name-part></tp:taxon-name></italic>. <bold>fig. S11</bold> Microphotography of <italic><tp:taxon-name><tp:taxon-name-part taxon-name-part-type="genus" reg="Selenaspidus">Selenaspidus</tp:taxon-name-part> <tp:taxon-name-part taxon-name-part-type="species" reg="articulatus">articulatus</tp:taxon-name-part></tp:taxon-name></italic>. <bold>fig. S12</bold> Microphotography of <italic><tp:taxon-name><tp:taxon-name-part taxon-name-part-type="genus" reg="Ovaticoccus">Ovaticoccus</tp:taxon-name-part> <tp:taxon-name-part taxon-name-part-type="species" reg="peruvianus">peruvianus</tp:taxon-name-part></tp:taxon-name></italic>. <bold>fig. S13</bold> Microphotography of <italic><tp:taxon-name><tp:taxon-name-part taxon-name-part-type="genus" reg="Praelongorthezia">Praelongorthezia</tp:taxon-name-part> <tp:taxon-name-part taxon-name-part-type="species" reg="olivicola">olivicola</tp:taxon-name-part></tp:taxon-name></italic>. <bold>fig. S14</bold> Microphotography of <italic><tp:taxon-name><tp:taxon-name-part taxon-name-part-type="genus" reg="Planococcus">Planococcus</tp:taxon-name-part> <tp:taxon-name-part taxon-name-part-type="species" reg="citri">citri</tp:taxon-name-part></tp:taxon-name></italic>.</p></statement><media xlink:href="zookeys-1257-091_article-163722__-s001.pdf" mimetype="application" mime-subtype="pdf" position="float" orientation="portrait" xlink:type="simple" id="oo_1453022.pdf"><uri content-type="original_file" xlink:type="simple">https://binary.pensoft.net/file/1453022</uri></media><permissions><license xlink:type="simple"><license-p>This dataset is made available under the Open Database License (http://opendatacommons.org/licenses/odbl/1.0/). The Open Database License (ODbL) is a license agreement intended to allow users to freely share, modify, and use this Dataset while maintaining this same freedom for others, provided that the original source and author(s) are credited.</license-p></license></permissions><attrib specific-use="authors">Maholy Beltran, Anali Llacctas, Javier Huanca</attrib></supplementary-material></tp:treatment-sec><ref-list><ref id="B17"><mixed-citation xmlns:xlink="http://www.w3.org/1999/xlink" xlink:type="simple"><person-group><name name-style="western"><surname>Carnero</surname><given-names>A</given-names></name><name name-style="western"><surname>Perez</surname><given-names>G</given-names></name></person-group> (<year>1986</year>) <article-title>Coccids (<tp:taxon-name><tp:taxon-name-part taxon-name-part-type="suborder">Homoptera</tp:taxon-name-part></tp:taxon-name>: <tp:taxon-name><tp:taxon-name-part taxon-name-part-type="superfamily">Coccoidea</tp:taxon-name-part></tp:taxon-name>) of the Canary Islands. Comunicaciones Instituto Nacional de Investigaciones Agrarias Serie: Protección Vegetal.</article-title><source>Madrid</source><volume>25</volume>: <fpage>1</fpage>–<lpage>85</lpage>. <ext-link xlink:href="https://www.cabdirect.org/cabdirect/abstract/19870539511" ext-link-type="uri" xlink:type="simple">https://www.cabdirect.org/cabdirect/abstract/19870539511</ext-link></mixed-citation></ref><ref id="B72"><mixed-citation xmlns:xlink="http://www.w3.org/1999/xlink" xlink:type="simple"><person-group><name name-style="western"><surname>Qin</surname><given-names>TK</given-names></name><name name-style="western"><surname>Gullan</surname><given-names>PJ</given-names></name></person-group> (<year>1994</year>) <article-title>Taxonomy of the wax scales (<tp:taxon-name><tp:taxon-name-part taxon-name-part-type="order">Hemiptera</tp:taxon-name-part></tp:taxon-name>: <tp:taxon-name><tp:taxon-name-part taxon-name-part-type="family">Coccidae</tp:taxon-name-part></tp:taxon-name>: <tp:taxon-name><tp:taxon-name-part taxon-name-part-type="subfamily">Ceroplastinae</tp:taxon-name-part></tp:taxon-name>) in Australia.</article-title><source>Invertebrate Systematics</source><volume>8</volume>(<issue>4</issue>): <fpage>923</fpage>–<lpage>959</lpage>. <ext-link xlink:href="10.1071/IT9940923" ext-link-type="doi" xlink:type="simple">https://doi.org/10.1071/IT9940923</ext-link></mixed-citation></ref></ref-list></tp:taxon-treatment>
